# Supplementary material for: Impact of a Digital Atopic Dermatitis Educational Intervention on Hispanic Patients and Family Members
Source: J Clin Med. 2023 Mar 8;12(6):2130. doi: 10.3390/jcm12062130 (PMC10057075; doi:10.3390/jcm12062130)
Supplement: Supplementary file 1 [file jcm-12-02130-s001.zip]

Archive with 1 entries (1 files):
- jcm-2233463-supplementary.pdf
